# Supplementary material for: The relationships between three-axis accelerometer measures of physical activity and motor symptoms in patients with Parkinson’s disease: a single-center pilot study
Source: BMC Neurol. 2020 Sep 10;20:340. doi: 10.1186/s12883-020-01896-w (PMC7488269; doi:10.1186/s12883-020-01896-w)
Supplement: Supplementary file 4 — Additional file 4: Table S1. All screening results in study I. [file 12883_2020_1896_MOESM4_ESM.xlsx]

## Sheet: Supplementary table 1
		Supplementary table 1. All screening results in study I
			Mean value of repective %ile range
			100-97.5		97.5-95		95-92.5		92.5-90		90-87.5		87.5-85		85-82.5		82.5-80		80-77.5		77.5-75		75-72.5		72.5-70
		UPDRS III(On)	-0.577	†	-0.727	‡	-0.799	‡	-0.743	‡	-0.756	‡	-0.739	‡	-0.748	‡	-0.713	‡	-0.705	‡	-0.689	‡	-0.657	‡	-0.683	‡
		On hours	0.596	†	0.764	‡	0.803	‡	0.755	‡	0.701	‡	0.655	†	0.654	†	0.557	✳	0.556	✳	0.548	✳	0.519	✳	0.521	✳
			Area over respective mean %ile values on best and worst day								Time over respective mean %ile values on best and worst day								Peaks over respective mean %ile values on best and worst day
			97.5		95		92.5		90		97.5		95		92.5		90		97.5		95		92.5		90
		UPDRS III(On)	-0.559	✳	-0.574	✳	-0.771	‡	-0.575	‡	-0.397		-0.272		-0.423		-0.299		-0.451		-0.486	✳	-0.664	†	-0.572
		On hours	0.715	‡	0.735	‡	0.841	‡	0.600	‡	0.642	†	0.471	✳	0.560	✳	0.405		0.682	†	0.627	†	0.687	‡	0.532	†
			Area over respective METs								Time over respective METs								Peaks over respective METs								PAL
			3		2.5		2		1.5		3		2.5		2		1.5		3		2.5		2		1.5
		UPDRS III(On)	-0.575		-0.711	‡	-0.757	‡	-0.726	‡	-0.620	‡	-0.744	‡	-0.747	‡	-0.710	‡	-0.689	‡	-0.728	‡	-0.756	‡	-0.742	‡	-0.726	‡
		On hours	0.566	✳	0.705	‡	0.742	‡	0.621	✳	0.609	‡	0.761	‡	0.742	‡	0.580	†	0.705	‡	0.772	‡	0.708	‡	0.582	†	0.604	✳
		All screening results in Study I. The results shown in Fig. 2A are highlighted in orange. Significant level * p< 0.05, †p < 0.01, ‡p < 0.001. UPDRS: Unified Parkinson's Disease Rating Scale; MET: metabolic equivalents of task ; PAL: daily physical activity levels.
