# Supplementary material for: The relationships between three-axis accelerometer measures of physical activity and motor symptoms in patients with Parkinson’s disease: a single-center pilot study
Source: BMC Neurol. 2020 Sep 10;20:340. doi: 10.1186/s12883-020-01896-w (PMC7488269; doi:10.1186/s12883-020-01896-w)
Supplement: Supplementary file 5 — Additional file 5: Table S2. Comparing state prediction (On, dyskinesia) using three-axis accelerometer measures (percentile) on a 30-min basis with ROC curve analysis in study II. [file 12883_2020_1896_MOESM5_ESM.xlsx]

## Sheet: Supplementary table 3
	Supplementary table 2A. Compariosn among METs parameters in predection for "On"					Supplementary table 2B. Compariosn among METs parameters in predection for "dyskinesia"
	Parameters	AUROC	95% CI	p-value		Parameters	AUROC	95% CI	p-value
	Time					Time
	Over 2 METs	0.779	0.733 - 0.824	reference		Over 1.5 METs	0.959	0.918 - 1.000	reference
	Area					Area
	Over 90 %ile value	0.674	0.62 - 0.727	<0.001		Over 90 %ile value	0.777	0.682 - 0.873	<0.001
	Over 92.5 %ile value	0.688	0.635 - 0.741	<0.001		Over 92.5 %ile value	0.782	0.691 - 0.873	<0.001
	Over 95 %ile value	0.649	0.595 - 0.703	<0.001		Over 95 %ile value	0.707	0.617 - 0.796	<0.001
	Over 97.5 %ile value	0.642	0.588 - 0.696	<0.001		Over 97.5 %ile value	0.624	0.532 - 0.717	<0.001
	Time					Time
	Over 90 %ile value	0.64	0.585 - 0.695	<0.001		Over 90 %ile value	0.748	0.65 - 0.846	<0.001
	Over 92.5 %ile value	0.662	0.608 - 0.716	<0.001		Over 92.5 %ile value	0.764	0.671 - 0.856	<0.001
	Over 95 %ile value	0.670	0.617 - 0.724	<0.001		Over 95 %ile value	0.688	0.597 - 0.779	<0.001
	Over 97.5 %ile value	0.632	0.578 - 0.687	<0.001		Over 97.5 %ile value	0.615	0.521 - 0.708	<0.001
	Frequency (Maximal value)					Frequency (Maximal value)
	Over 90 %ile value	0.646	0.591 - 0.700	<0.001		Over 90 %ile value	0.758	0.640 - 0.876	<0.001
	Over 92.5 %ile value	0.667	0.613 - 0.721	<0.001		Over 92.5 %ile value	0.772	0.661 - 0.882	<0.001
	Over 95 %ile value	0.660	0.607 - 0.714	<0.001		Over 95 %ile value	0.698	0.593 - 0.803	<0.001
	Over 97.5 %ile value	0.630	0.575 - 0.684	<0.001		Over 97.5 %ile value	0.589	0.493 - 0.684	<0.001
	AUROC, area under receiver operating curve; CI, confidence interval; MET, metabolic equivalents of task. (A) We compared the performance o f METs parameters as predictive models for the “On” state, with estimates of the area under the receiver operating characteristic curve (AUROC). The performance of time over 2 METs (AUROC: 0.779, 95% CI: 0.733–0.824) was higher than that of time over 2.5 METs …
