# Supplementary material for: The relationships between three-axis accelerometer measures of physical activity and motor symptoms in patients with Parkinson’s disease: a single-center pilot study
Source: BMC Neurol. 2020 Sep 10;20:340. doi: 10.1186/s12883-020-01896-w (PMC7488269; doi:10.1186/s12883-020-01896-w)
Supplement: Supplementary file 6 — Additional file 6: Table S3. Specificity and sensitivity of the defined activity patterns and their combination. [file 12883_2020_1896_MOESM6_ESM.xlsx]

## Sheet: Sheet1
	Supplementary table 3. The specificity and sensitivity of the defined activity patterns and its combination to detect "On"
		Criteria I for "On"	Criteria II for "On"	Criteria I or II	Criteria I and II
	Sensitivity	0.608	0.536	0.657	0.488
	Specificity	0.814	0.814	0.735	0.894
	Sensitivity+Specificity	1.423	1.350	1.392	1.382
		+Exclusion criteria
	Sensitivity	0.578	0.506	0.621	0.463
	Specificity	0.867	0.872	0.810	0.929
	Sensitivity+Specificity	1.445	1.378	1.430	1.392
		+Exclusion criteria + Criteria for "tremor"
	Sensitivity	0.578	0.506	0.621	0.463
	Specificity	0.889	0.920	0.858	0.951
	Sensitivity+Specificity	1.467	1.426	1.479	1.414
	Criterion I: at least one peak greater than 2.5 METs with four or more consecutive epochs over 2 METs. Criterion II: four or more peaks greater than 2.5 METs. Exclusion criterion: the peaks over 4 METs were excleded. Criterion for "tremor": the combination of this cut-off value (90 epochs) of "time over 1.5 METs” and clinical information of “tremor”, classified as “Non-On” (Fig. 4B), even when pa…
